# Supplementary material for: collectNET: a web server for integrated inference of cell–cell communication network
Source: Database (Oxford). 2024 Sep 16;2024:baae098. doi: 10.1093/database/baae098 (PMC11403813; doi:10.1093/database/baae098)
Supplement: baae098_Supp [file baae098_supp.zip]

Archive with 1 entries (1 files):
- suppl_data/Supplementary_info_clean_submit.docx
